# Supplementary material for: Community- and hospital-acquired infections with oseltamivir- and peramivir-resistant influenza A(H1N1)pdm09 viruses during the 2015–2016 season in Japan
Source: Virus Genes. 2016 Oct 6;53(1):89–94. doi: 10.1007/s11262-016-1396-9 (PMC5306182; doi:10.1007/s11262-016-1396-9)
Supplement: Supplementary file 1 — Supplementary material 1 (XLSX 13 kb) [file 11262_2016_1396_MOESM1_ESM.xlsx]

## Sheet: Sheet1
Using Strains for Phylogenetic tree analysis
Strain Name	Accession No. (GISAID/GenBank)		Collection date	H275Y
	HA	NA
A/California/07/2009	EPI680485	EPI680484	2009-04-19
A/NEWCASTLE/82/2011	EPI334780	EPI334779	2011-07-01	Yes
A/NEWCASTLE/2/2011	EPI334772	EPI334771	2011-05-31	Yes
A/NEWCASTLE/53/2011	EPI334776	EPI334775	2011-06-30	Yes
A/NEWCASTLE/102/2011	EPI349158	EPI349157	2011-07-05	Yes
A/Louisiana/13/2013	EPI492805	EPI492804	2013-11-11	Yes
A/Louisiana/10/2013	EPI486652	EPI486651	2013-10-21	Yes
A/Mississippi/28/2013	EPI498198	EPI498197	2013-12-07	Yes
A/Mississippi/11/2013	EPI492813	EPI492812	2013-11-04	Yes
A/Sichuan-Wuhou/SWL2259/2013	EPI498660	EPI498659	2013-09-30	Yes
A/Sichuan-Qingyang/SWL1599/2013	EPI498564	EPI498563	2013-11-03	Yes
A/MIE/27/2013	EPI500130	EPI498253	2013-12-25	Yes
A/SAPPORO/3/2014	EPI502975	EPI502974	2014-01-08	Yes
A/SAPPORO/5/2014	EPI502981	EPI502980	2014-01-10	Yes
A/SAPPORO/1/2014	EPI500140	EPI500139	2014-01-06	Yes
A/South Africa/3626/2013	EPI652003	EPI652004	2013-05-01
A/Slovenia/2903/2015	EPI687827	EPI687828	2015-10-26
A/England/377/2015.	EPI687764	EPI687765	2015-12-10
A/Niigata/14F019/2015	EPI580515	EPI580518	2015-01-14
A/Okinawa/14T001/2014	EPI577742	EPI577745	2014-09-11
A/Bangladesh/3002/2015	EPI685571	EPI685570	2015-05-07
A/Fukuoka/SDC1/2015	EPI588942	EPI588941	2015-03-16
A/Norway/2575/2015	EPI629042	EPI630326	2015-07-23
A/Assam/SW-84/2015	KU310632	KU310643	2015-04-18
A/India/1508/2015	EPI611129	EPI611128	2015-02-03
A/India/1247/2015	EPI611113	EPI611112	2015-01-28
A/Urengoy/2/2015	EPI687293	EPI687831	2015-12-10
A/Aichi/100/2015	EPI673562	EPI673561	2015-09-02
A/Darwin/15/2015	EPI675529	EPI675528	2015-10-10
A/Netherlands/2917/2015	EPI687817	EPI687818	2015-11-12
A/Stockholm/56/2015	EPI686764	EPI686763	2015-11-18
A/England/336/2015	EPI679197	EPI679196	2015-10-03
A/Massachusetts/30/2015	EPI680454	EPI680453	2015-11-26
A/Bayern/147/2015	EPI678530	EPI678531	2015-11-19
A/Saudi Arabia/78741/2015	EPI678193	EPI678194	2015-09-25
A/YOKOHAMA/94/2015	EPI673558	EPI673557	2015-10-21
A/Denmark/40/2015	EPI676404	EPI676405	2015-11-29
A/California/115/2015	EPI685443	EPI685442	2015-11-26
A/Paris/2415/2015	EPI686716	EPI686717	20015/11/9
A/Bremen/26/2015	EPI694821	EPI694822	2015-12-07
A/Nagasaki/14N133/2015	EPI702620	EPI702622	2015-06-19
A/Nagasaki/15N001/2016	EPI704037	EPI704038	2016-01-11
A/Nagasaki/15N002/2016	EPI704039	EPI704040	2016-01-11	Yes
A/Nagasaki/15N003/2016	EPI704041	EPI704042	2016-01-11
A/Nagasaki/15N004/2016	EPI704044	EPI704045	2016-01-11
A/Nagasaki/15N005/2016	EPI704046	EPI704047	2016-01-11	Yes
A/Nagasaki/15N011/2016	EPI781479	EPI781480	2016-01-25
A/Nagasaki/15N026/2016	EPI781481	EPI781482	2016-01-07
A/Nagasaki-Isahaya/15I007/2016	EPI781483	EPI781484	2016-01-22
A/Kyoto/15K029/2016	EPI781485	EPI781486	2016-02-02
A/Niigata/15NU001/2016	EPI704048	EPI704049	2016-01-25	Yes
A/Niigata/15F002/2016	EPI712173	EPI712174	2016-01-13
A/Niigata/15F080/2016	EPI712177	EPI712178	2016-01-26
A/Niigata/15F095/2016	EPI712179	EPI712180	2016-01-27
A/Niigata/15F185/2016	EPI712181	EPI712182	2016-02-03
A/Niigata/15F255/2016	EPI712183	EPI712184	2016-02-06	Yes
A/Niigata/15F341/2016	EPI712578	EPI712577	2016-02-12	Yes
A/Niigata/15F342/2016	EPI712579	EPI712580	2016-02-12
